# Supplementary material for: The maize gene ZmSBP17 encoding an SBP transcription factor confers osmotic resistance in transgenic Arabidopsis
Source: Front Plant Sci. 2024 Nov 7;15:1483486. doi: 10.3389/fpls.2024.1483486 (PMC11578699; doi:10.3389/fpls.2024.1483486)
Supplement: Supplementary File 5 — Multiple sequence alignment of the SBP family. [file Table5.xlsx]

## Sheet: qRT-PCR perimer
Gene name	Primers (5'-3')
At CSD1-F	AGTAACCAAAGAGAGACGAAGCA
At CSD1-R	CCTTCCTGGGTGAAAAAGATAG
At GSH1-F	TTTGAGCAGTATGTTGACTACGCAC
At GSH1-R	GCAGTTCACCAGGGAGACAGG
At GSH2-F	GGAAATGCTTTGCTGGGC
At GSH2-R	TCTCCATAGATGTTGTTTCCTCC
At GR1-F	GGGTTTTGATGACGAAATGAGG
At GR1-R	ATAGGACGACATCTGCCACGA
At NHX1-F	GGGTTTCAAGTAAAAAAGAAGCAGT
At NHX1-R	CACCCAAGTCAAAGGTTCCAAT
AtActin8-F	TCAGCACTTTCCAGCAGATG
AtActin8-R	CTGTGGACAATGCCTGGAC

## Sheet: Sheet2
	Gene name	Primers (5'-3')
CDS	SBP17-F1	ATGGCGACCGGCGGCGGCA
	SBP17-R1	CAGGGACCAGTTCATCGCG
pCAMBIA2300-ZmSBP17	SBP17-F3	AGAACACGGGGGACGAGCTCATGGCGACCGGCGGCGGCA
	SBP17-R3	ACCATGGTGTCGACTCTAGACAGGGACCAGTTCATCGCG
pGBKT7-ZmSBP17	SBP17-F4	CCGCATATGATGGCTGACCGGCGG
	SBP17-R4	CGCGAATTCAGGGACCAGTTCATCGCG
	SBP17-R191	CGCGAATTCACCCGTCCACCTGGC
	SBP17-R415	CGCGAATTCAGTGAGAGGTCCAGGTGGT
	SBP17-F191-1137	CCGCATATGGCCAGGTGGACGGG
	SBP17-F415-1137	CCGCATATGACCACCTGGACCTCTCACT
pGADT7-ZmSBP17	SBP17-F4	CATATGATGGCGACCGGCGG
	SBP17-R4	GAATTCCTACAGGGACCAGTTCATCGCG
detection primers	SBP17-F5	CCTTCGCAAGACCCTTCCTC
	SBP17-R5	CCACCCCGGTGAACAGC
AT1G08830.1	At CSD1-F	AGTAACCAAAGAGAGACGAAGCA
	At CSD1-R	CCTTCCTGGGTGAAAAAGATAG
AT2G28190.1	At CSD2-F	CGAAGGAGTTGTTACTTTGACCC
	At CSD2-R	GAACCACAAAGGCTCTTCCAAC
AT4G25100.1	At FSD1-F	CTCAAGCCACCTCCATTCG
	At FSD1-R	GCGTTGTTGAAAGCAGGGA
AT5G51100.1	At FSD2-F	TGGATTATCACTGGGGCAAAC
	At FSD2-R	GGATAGACTCCCAGAAGAACTCG
AT3G10920.1	At MSD1-F	GTTTGGGAGCACGCCTACTAC
	At MSD1-R	GTTCATCTCCTTATGTCATCGTGTA
AT1G20630.1	At CAT1-F	CGCCGATTTGCGAGATACA
	At CAT1-R	ACCCTCTCAGGAATCCGCTC
AT4G35090.1	At CAT2-F	TATCCAACTCCGCCTGCTGTCT
	At CAT2-R	ATGCGTGGGTCGGATAGGG
AT1G07890.3	At APX1-F	TCTGGGACGATGCCACAAG
	At APX1-R	CGTAATCAGCGAAAAAGGCA
AT3G09640.1	At APX2-F	AGGACCGTTTGGGACGATAAG
	At APX2-F	ATCTTTGTCATTGAGTCCCATCC
NHX2	NHX2-F	TCGTCGTCTGTGTTGTCCTC
	NHX2-R	TCCGATTTCCAAACCTGAAACG
MYB65	MYB65-F	CTCTTAATTGGTTCAGGTTGGAGC
	MYB65-R	ATCACTATCAGCAGTCGCCG
MYB53	MYB53-F	GAGTTGCAGGCTACGATGGA
	MYB53-R	GTTCGTCCAGGTAAGTGGCT
DREB2A	DREB2A-F	AAGTACCTGCGAAAGGGTCG
	DREB2A-R	CCAAAGCCTGCTACCTCGAT
